# Supplementary material for: Biochar of Spent Coffee Grounds as Per Se and Impregnated with TiO2: Promising Waste-Derived Adsorbents for Balofloxacin
Source: Molecules. 2021 Apr 15;26(8):2295. doi: 10.3390/molecules26082295 (PMC8071459; doi:10.3390/molecules26082295)
Supplement: Supplementary file 1 [file molecules-26-02295-s001.zip]

Archive with 1 entries (1 files):
- molecules-1181798-supplementary.pdf
